# Supplementary material for: OmniSARS2: A Highly Sensitive and Specific RT-qPCR-Based COVID-19 Diagnostic Method Designed to Withstand SARS-CoV-2 Lineage Evolution
Source: Biomedicines. 2021 Sep 26;9(10):1314. doi: 10.3390/biomedicines9101314 (PMC8533632; doi:10.3390/biomedicines9101314)
Supplement: Supplementary file 1 [file biomedicines-09-01314-s001.zip]

Archive with 2 entries (2 files):
- biomedicines-1321944-supplementary tables.pdf
- SupplementaryFigureS1.pdf
